# Supplementary material for: Breakfast Cereals Carrying Fibre-Related Claims: Do They Have a Better Nutritional Composition Than Those without Such Claims? Results from the Food Labelling of Italian Products (FLIP) Study
Source: Foods. 2021 Sep 19;10(9):2225. doi: 10.3390/foods10092225 (PMC8467444; doi:10.3390/foods10092225)
Supplement: Supplementary file 1 [file foods-10-02225-s001.zip]

Archive with 2 entries (2 files):
- Suppl Table 1.pdf
- Suppl Table 2.pdf
